# Supplementary material for: Stepwise recombination suppression around the mating-type locus in an ascomycete fungus with self-fertile spores
Source: PLoS Genet. 2023 Feb 10;19(2):e1010347. doi: 10.1371/journal.pgen.1010347 (PMC9949647; doi:10.1371/journal.pgen.1010347)
Supplement: S1 Table — A. Average and standard deviations values computed across five Petri dishes are given for each strain and medium. B-C. Analysis of variance (ANOVA) to test the effect of strain genotypes on growth speed (B) and dry weight (C). For growth speed, a two-way ANOVA using strain genotype and medium as factors was performed. For dry weight, a one-way ANOVA using strain genotype as a factor was performed as only one medium was used. Significant effects are indicated by stars. (XLS) [file pgen.1010347.s002.xls]

## Sheet: Feuil1
A.
Tested medium and strain genotype	Growth speed + SD (mm/day)			Dry weight + SD (g/50 mL)
Medium of culture	M2	OA	V8	M2
Homokaryon MAT1-1	2.3 + 0.3	3.7 + 0.2	4.0 + 0.4	0.05 + 0.01
Homokaryon MAT1-2	2.5 + 0.2	3.7 + 0.2	4.1 + 0.1	0.06 + 0.01
Heterokaryon	2.5 + 0.2	3.8 + 0.2	4.0 + 0.1	0.06 + 0.00
MAT1-1/MAT1-2
B.
	Growth speed
Tested effect	Degrees of freedom	Sum of squares	Mean squares	F-statistic	P-value
Strain genotype	2	0.00057	0.00028	0.505	0.608
Culture medium	2	0.21412	0.10706	191.356	<2e-16 *
Interaction between strain genotype and culture medium	4	0.00058	0.00014	0.258	0.903
Residuals	35	0.01958	0.00056
C.
	Dry weight
Tested effect	Degrees of freedom	Sum of squares	Mean squares	F-statistic	P-value
Strain genotype	2	0.0000404	2.021e-05	0.6	0.566
Residuals	11	0.0003707	3.370e-05
