# Supplementary material for: Stepwise recombination suppression around the mating-type locus in an ascomycete fungus with self-fertile spores
Source: PLoS Genet. 2023 Feb 10;19(2):e1010347. doi: 10.1371/journal.pgen.1010347 (PMC9949647; doi:10.1371/journal.pgen.1010347)
Supplement: S2 Table — Table made with Quast v5.1 [1]. *BUSCO reports for highly conserved orthologs in Sordariomyceta; In the Podan2 assembly of the Podospora anserina S strain, BUSCO report was: C:96.8%[S:96.6%,D:0.2%],F:0.7%,M:2.5% (XLS) [file pgen.1010347.s003.xls]

## Sheet: Feuil1
	Long read-based assembly		Whole genome shotgun assembly
	(produced in this study)		(available at JGI)
Strain	CBS815.71-sp3	CBS815.71-sp6	CBS815.71-sp3
# contigs	16	23	359
Largest contig (bp)	7,385,340	7371216	934.359
Total length (bp)	32,875,300	32,833,815	31,459,291
GC (%)	58.76	58.77	59.01
N50	4,237,328	4,198,358	246.546
N90	3,599,573	1,291,648	-
L50	4	4	39
L90	7	8	-
Length mitochondrial genome (bp)	144.204	138.775	102.222
# contigs for mitochondrial genome	1	2	1
contigs ID for mitochondrial genome	contig_8	contig_11 , contig_22	-
BUSCO report*	C:96.1%[S:95.8%,D:0.3%],F:0.9%,M:3.0%	C:96.0%[S:95.8%,D:0.2%],F:1.0%,M:3.0%	-
# Predicted transcripts	10.285	10.237	-
bp (% genome) masked for repeats	2,321,825 bp (7.06%)	2,278,885 bp (6.94%)	-
