# Supplementary material for: Stepwise recombination suppression around the mating-type locus in an ascomycete fungus with self-fertile spores
Source: PLoS Genet. 2023 Feb 10;19(2):e1010347. doi: 10.1371/journal.pgen.1010347 (PMC9949647; doi:10.1371/journal.pgen.1010347)
Supplement: S3 Table — For each gene, gene ID number, location of the transcript sequence and strand as annotated in the CBS815.71-sp3 genome assembly and length, predicted PFAM domain, InterPro annotation and Gene Ontology of the encoded protein are presented. Multiple PFAM domains predicted for the same gene are shown on different rows. (XLS) [file pgen.1010347.s004.xls]

## Sheet: TableS3
gene_id	contig	start coding sequence	end coding sequence	strand	length of the encoded protein	PFAM domain number	PFAM domain description	InterPro annotations accession number	InterPro annotations description	GO_annotations	Pathways_annotations
CBS815.71p_g1464	CBS815.71p_contig_1	5052663	5053847	-	281	PF00172	Fungal Zn(2)-Cys(6) binuclear cluster domain	IPR001138	Zn(2)-C6 fungal-type DNA-binding domain	GO:0000981|GO:0006355|GO:0008270	-
CBS815.71p_g1471	CBS815.71p_contig_1	5087471	5090267	+	889	PF00856	SET domain	IPR001214	SET domain	GO:0005515	MetaCyc: PWY-1061|MetaCyc: PWY-2083|MetaCyc: PWY-3542|MetaCyc: PWY-4021|MetaCyc: PWY-4161|MetaCyc: PWY-4202|MetaCyc: PWY-5059|MetaCyc: PWY-5105|MetaCyc: PWY-5209|MetaCyc: PWY-5287|MetaCyc: PWY-5301|MetaCyc: PWY-5305|MetaCyc: PWY-5479|MetaCyc: PWY-5665|MetaCyc: PWY-5729|MetaCyc: PWY-5748|MetaCyc: PWY-5765|MetaCyc: PWY-5773|MetaCyc: PWY-5846|MetaCyc: PWY-5883|MetaCyc: PWY-5975|MetaCyc: PWY-5987|Met…
CBS815.71p_g1479	CBS815.71p_contig_1	5121536	5123968	-	784	PF00069	Protein kinase domain	IPR000719	Protein kinase domain	GO:0004672|GO:0005524|GO:0006468	MetaCyc: PWY-5129|MetaCyc: PWY-6322|MetaCyc: PWY-6369|MetaCyc: PWY-6626|MetaCyc: PWY-6682|MetaCyc: PWY-6952|MetaCyc: PWY-6955|MetaCyc: PWY-7077|MetaCyc: PWY-7321|MetaCyc: PWY-7511|MetaCyc: PWY-7675|MetaCyc: PWY-7676|MetaCyc: PWY-7740|MetaCyc: PWY-7769|MetaCyc: PWY-7886|MetaCyc: PWY-7905|MetaCyc: PWY-7948|MetaCyc: PWY-7975|MetaCyc: PWY-7979|MetaCyc: PWY-8051|MetaCyc: PWY-8129|MetaCyc: PWY-8250|Rea…
CBS815.71p_g1547	CBS815.71p_contig_1	5355939	5359004	+	803	PF04082	Fungal specific transcription factor domain	IPR007219	Transcription factor domain, fungi	GO:0003677|GO:0006351|GO:0008270	-
CBS815.71p_g1584	CBS815.71p_contig_1	5471944	5472741	+	247	PF00096	Zinc finger, C2H2 type	IPR013087	Zinc finger C2H2-type	-	MetaCyc: PWY-102|MetaCyc: PWY-1061|MetaCyc: PWY-1187|MetaCyc: PWY-2083|MetaCyc: PWY-3542|MetaCyc: PWY-4021|MetaCyc: PWY-4161|MetaCyc: PWY-4202|MetaCyc: PWY-5035|MetaCyc: PWY-5036|MetaCyc: PWY-5047|MetaCyc: PWY-5059|MetaCyc: PWY-5070|MetaCyc: PWY-5105|MetaCyc: PWY-5209|MetaCyc: PWY-5287|MetaCyc: PWY-5301|MetaCyc: PWY-5305|MetaCyc: PWY-5349|MetaCyc: PWY-5392|MetaCyc: PWY-5479|MetaCyc: PWY-5665|Meta…
CBS815.71p_g1598	CBS815.71p_contig_1	5536402	5539588	+	994	PF00320	GATA zinc finger	IPR000679	Zinc finger, GATA-type	GO:0006355|GO:0043565	Reactome: R-BTA-983231|Reactome: R-CEL-3214815|Reactome: R-CEL-8936459|Reactome: R-CEL-9018519|Reactome: R-CFA-983231|Reactome: R-DME-5683826|Reactome: R-DME-5689880|Reactome: R-DME-8936459|Reactome: R-DME-8939236|Reactome: R-DME-9018519|Reactome: R-DME-983231|Reactome: R-DRE-5689880|Reactome: R-DRE-8939236|Reactome: R-DRE-9018519|Reactome: R-DRE-983231|Reactome: R-GGA-8939236|Reactome: R-GGA-901…
CBS815.71p_g1640	CBS815.71p_contig_1	5709282	5712530	+	972	PF00096	Zinc finger, C2H2 type	IPR013087	Zinc finger C2H2-type	-	MetaCyc: PWY-102|MetaCyc: PWY-1061|MetaCyc: PWY-1187|MetaCyc: PWY-2083|MetaCyc: PWY-3542|MetaCyc: PWY-4021|MetaCyc: PWY-4161|MetaCyc: PWY-4202|MetaCyc: PWY-5035|MetaCyc: PWY-5036|MetaCyc: PWY-5047|MetaCyc: PWY-5059|MetaCyc: PWY-5070|MetaCyc: PWY-5105|MetaCyc: PWY-5209|MetaCyc: PWY-5287|MetaCyc: PWY-5301|MetaCyc: PWY-5305|MetaCyc: PWY-5349|MetaCyc: PWY-5392|MetaCyc: PWY-5479|MetaCyc: PWY-5665|Meta…
						PF04082	Fungal specific transcription factor domain	IPR007219	Transcription factor domain, fungi	GO:0003677|GO:0006351|GO:0008270	-
CBS815.71p_g1658	CBS815.71p_contig_1	5768335	5771501	+	973	PF00172	Fungal Zn(2)-Cys(6) binuclear cluster domain	IPR001138	Zn(2)-C6 fungal-type DNA-binding domain	GO:0000981|GO:0006355|GO:0008270	-
CBS815.71p_g1660	CBS815.71p_contig_1	5786647	5787848	-	355	PF00172	Fungal Zn(2)-Cys(6) binuclear cluster domain	IPR001138	Zn(2)-C6 fungal-type DNA-binding domain	GO:0000981|GO:0006355|GO:0008270	-
CBS815.71p_g1699	CBS815.71p_contig_1	5903153	5904154	+	296	PF00096	Zinc finger, C2H2 type	IPR013087	Zinc finger C2H2-type	-	MetaCyc: PWY-102|MetaCyc: PWY-1061|MetaCyc: PWY-1187|MetaCyc: PWY-2083|MetaCyc: PWY-3542|MetaCyc: PWY-4021|MetaCyc: PWY-4161|MetaCyc: PWY-4202|MetaCyc: PWY-5035|MetaCyc: PWY-5036|MetaCyc: PWY-5047|MetaCyc: PWY-5059|MetaCyc: PWY-5070|MetaCyc: PWY-5105|MetaCyc: PWY-5209|MetaCyc: PWY-5287|MetaCyc: PWY-5301|MetaCyc: PWY-5305|MetaCyc: PWY-5349|MetaCyc: PWY-5392|MetaCyc: PWY-5479|MetaCyc: PWY-5665|Meta…
CBS815.71p_g1700	CBS815.71p_contig_1	5910172	5912561	-	762	PF00069	Protein kinase domain	IPR000719	Protein kinase domain	GO:0004672|GO:0005524|GO:0006468	MetaCyc: PWY-5129|MetaCyc: PWY-6322|MetaCyc: PWY-6369|MetaCyc: PWY-6626|MetaCyc: PWY-6682|MetaCyc: PWY-6952|MetaCyc: PWY-6955|MetaCyc: PWY-7077|MetaCyc: PWY-7321|MetaCyc: PWY-7511|MetaCyc: PWY-7675|MetaCyc: PWY-7676|MetaCyc: PWY-7740|MetaCyc: PWY-7769|MetaCyc: PWY-7886|MetaCyc: PWY-7905|MetaCyc: PWY-7948|MetaCyc: PWY-7975|MetaCyc: PWY-7979|MetaCyc: PWY-8051|MetaCyc: PWY-8129|MetaCyc: PWY-8250|Rea…
CBS815.71p_g1716	CBS815.71p_contig_1	5974425	5978706	+	1406	PF00072	Response regulator receiver domain	IPR001789	Signal transduction response regulator, receiver domain	GO:0000160	MetaCyc: PWY-4702|MetaCyc: PWY-5491|MetaCyc: PWY-5978|MetaCyc: PWY-6129|MetaCyc: PWY-6148|MetaCyc: PWY-6352|MetaCyc: PWY-6365|MetaCyc: PWY-6366|MetaCyc: PWY-6368|MetaCyc: PWY-6456|MetaCyc: PWY-6575|MetaCyc: PWY-6627|MetaCyc: PWY-6686|MetaCyc: PWY-6689|MetaCyc: PWY-6720|MetaCyc: PWY-6724|MetaCyc: PWY-6955|MetaCyc: PWY-6990|MetaCyc: PWY-6991|MetaCyc: PWY-7018|MetaCyc: PWY-7119|MetaCyc: PWY-7321|Met…	R-HSA-445355|Reactome:	R-HSA-445989|Reactome:	R-HSA-446343|Reactome:	R-HSA-446353|Reactome:	R-HSA-446388|Reactome:	R-HSA-449836|Reactome:	R-HSA-450302|Reactome:	R-HSA-450321|Reactome:	R-HSA-450341|Reactome:	R-HSA-450385|Reactome:	R-HSA-450513|Reactome:	R-HSA-450520|Reactome:	R-HSA-450604|Reactome:	R-HSA-456926|Reactome:	R-HSA-4615885|Reactome:	R-HSA-4641262|Reactome:	R-HSA-4755510|Reactome:	R-HSA-5099900|Reactome:	R-HSA-512988|Reactome:	R-HSA-5140745|Reactome:	R-HSA-5173105|Reactome:	R-HSA-5205685|Reactome:	R-HSA-5210891|Reactome:	R-HSA-5213460|Reactome:	R-HSA-5218900|Reactome:	R-HSA-5218920|Reactome:	R-HSA-5218921|Reactome:	R-HSA-5250924|Reactome:	R-HSA-525793|Reactome:	R-HSA-5339716|Reactome:	R-HSA-5357786|Reactome:	R-HSA-5357905|Reactome:	R-HSA-5357956|Reactome:	R-HSA-5358747|Reactome:	R-HSA-5358749|Reactome:	R-HSA-5358751|Reactome:	R-HSA-5358752|Reactome:	R-HSA-5467337|Reactome:
CBS815.71p_g1735	CBS815.71p_contig_1	6073105	6074411	+	377	PF00069	Protein kinase domain	IPR000719	Protein kinase domain	GO:0004672|GO:0005524|GO:0006468	MetaCyc: PWY-5129|MetaCyc: PWY-6322|MetaCyc: PWY-6369|MetaCyc: PWY-6626|MetaCyc: PWY-6682|MetaCyc: PWY-6952|MetaCyc: PWY-6955|MetaCyc: PWY-7077|MetaCyc: PWY-7321|MetaCyc: PWY-7511|MetaCyc: PWY-7675|MetaCyc: PWY-7676|MetaCyc: PWY-7740|MetaCyc: PWY-7769|MetaCyc: PWY-7886|MetaCyc: PWY-7905|MetaCyc: PWY-7948|MetaCyc: PWY-7975|MetaCyc: PWY-7979|MetaCyc: PWY-8051|MetaCyc: PWY-8129|MetaCyc: PWY-8250|Rea…
CBS815.71p_g1737	CBS815.71p_contig_1	6078605	6079929	-	365	PF00069	Protein kinase domain	IPR000719	Protein kinase domain	GO:0004672|GO:0005524|GO:0006468	MetaCyc: PWY-5129|MetaCyc: PWY-6322|MetaCyc: PWY-6369|MetaCyc: PWY-6626|MetaCyc: PWY-6682|MetaCyc: PWY-6952|MetaCyc: PWY-6955|MetaCyc: PWY-7077|MetaCyc: PWY-7321|MetaCyc: PWY-7511|MetaCyc: PWY-7675|MetaCyc: PWY-7676|MetaCyc: PWY-7740|MetaCyc: PWY-7769|MetaCyc: PWY-7886|MetaCyc: PWY-7905|MetaCyc: PWY-7948|MetaCyc: PWY-7975|MetaCyc: PWY-7979|MetaCyc: PWY-8051|MetaCyc: PWY-8129|MetaCyc: PWY-8250|Rea…
CBS815.71p_g1816	CBS815.71p_contig_1	6363077	6363519	+	111	PF01096	Transcription factor S-II (TFIIS)	IPR001222	Zinc finger, TFIIS-type	GO:0003676|GO:0006351|GO:0008270	Reactome: R-BTA-5250924|Reactome: R-BTA-73762|Reactome: R-CEL-112382|Reactome: R-CEL-113418|Reactome: R-CEL-5578749|Reactome: R-CEL-674695|Reactome: R-CEL-6781823|Reactome: R-CEL-6782135|Reactome: R-CEL-6782210|Reactome: R-CEL-6796648|Reactome: R-CEL-6803529|Reactome: R-CEL-6807505|Reactome: R-CEL-72086|Reactome: R-CEL-72163|Reactome: R-CEL-72165|Reactome: R-CEL-73776|Reactome: R-CEL-73779|Reacto…
[truncated: 198 more columns]
