# Supplementary material for: Stepwise recombination suppression around the mating-type locus in an ascomycete fungus with self-fertile spores
Source: PLoS Genet. 2023 Feb 10;19(2):e1010347. doi: 10.1371/journal.pgen.1010347 (PMC9949647; doi:10.1371/journal.pgen.1010347)
Supplement: S4 Table — Multiple PFAM domains predicted for the same gene are shown on different rows. (XLS) [file pgen.1010347.s005.xls]

## Sheet: TableS4
Genes ID of orthologs in Podospora anserina	Genes ID of orthologs in Neurospora crassa	gene_id	contig	start coding sequence	end coding sequence	strand	stratum	PFAM domain number	PFAM domain description	InterPro annotations accession number	InterPro annotations description	GO_annotations
Name=Pa_1_20880	EAA36315.2	CBS815.71p_g1462	scaffold_1	5042640	5042968	-	strata3	NA	NA	NA	NA	NA
Name=Pa_1_20850	EAA34876.1	CBS815.71p_g1467	scaffold_1	5074135	5075741	-	strata3	PF14555	UBA-like domain	-	-
								PF00789	UBX domain	IPR001012	UBX domain	GO:0005515
Name=Pa_1_20840	EAA34877.3	CBS815.71p_g1468	scaffold_1	5076939	5079423	+	strata3	PF18101	Pan3 Pseudokinase domain	IPR041332	Pan3 pseudokinase domain	-
Name=Pa_1_20830	EAA34878.3	CBS815.71p_g1469	scaffold_1	5080259	5080827	-	strata3	PF01423	LSM domain	IPR001163	LSM domain	eukaryotic/archaea-type	Reactome: R-BTA-111367|Reactome: R-BTA-191859|Reactome: R-BTA-73856|Reactome: R-BTA-77588|Reactome: R-CEL-111367|Reactome: R-CEL-191859|Reactome: R-CEL-430039|Reactome: R-CEL-72163|Reactome: R-CEL-72165|Reactome: R-CEL-73856|Reactome: R-CEL-77588|Reactome: R-DDI-111367|Reactome: R-DDI-430039|Reactome: R-DDI-72163|Reactome: R-DDI-72165|Reactome: R-DDI-73856|Reactome: R-DDI-77588|Reactome: R-DME-11…
Name=Pa_1_20820	EAA34880.3	CBS815.71p_g1471	scaffold_1	5087471	5090267	+	strata3	PF00856	SET domain	IPR001214	SET domain	GO:0005515
								PF17907	AWS domain	IPR006560	AWS domain	GO:0005634|GO:0018024
Name=Pa_1_20800	EAA34883.2	CBS815.71p_g1473	scaffold_1	5096832	5098189	+	strata3	PF01529	DHHC palmitoyltransferase	IPR001594	Palmitoyltransferase	DHHC domain	MetaCyc: PWY-361|MetaCyc: PWY-4801|MetaCyc: PWY-4922|MetaCyc: PWY-5048|MetaCyc: PWY-5139|MetaCyc: PWY-5268|MetaCyc: PWY-5284|MetaCyc: PWY-5292|MetaCyc: PWY-5307|MetaCyc: PWY-5313|MetaCyc: PWY-5353|MetaCyc: PWY-5400|MetaCyc: PWY-5437|MetaCyc: PWY-5473|MetaCyc: PWY-5475|MetaCyc: PWY-5477|MetaCyc: PWY-5660|MetaCyc: PWY-5679|MetaCyc: PWY-5710|MetaCyc: PWY-5794|MetaCyc: PWY-5846|MetaCyc: PWY-5875|Meta…
Name=Pa_1_20790	EAA34884.1	CBS815.71p_g1475	scaffold_1	5102654	5104732	+	strata3	PF00817	impB/mucB/samB family	IPR001126	UmuC domain	GO:0006281
								PF11799	impB/mucB/samB family C-terminal domain	IPR017961	DNA polymerase	Y-family	GO:0003684|GO:0006281	MetaCyc: PWY-6322|MetaCyc: PWY-6626|MetaCyc: PWY-6749|MetaCyc: PWY-6955|MetaCyc: PWY-6998|MetaCyc: PWY-7127|MetaCyc: PWY-7419|MetaCyc: PWY-7529|MetaCyc: PWY-7706|MetaCyc: PWY-7719|MetaCyc: PWY-7735|MetaCyc: PWY-7737|MetaCyc: PWY-7769|MetaCyc: PWY-7888|MetaCyc: PWY-7904|MetaCyc: PWY-8117|MetaCyc: PWY-8179|Reactome: R-CEL-5655862|Reactome: R-CEL-5696397|Reactome: R-CEL-6782135|Reactome: R-CEL-67822…
								PF18439	Ubiquitin-Binding Zinc Finger	IPR041298	DNA polymerase eta	ubiquitin-binding zinc finger	MetaCyc: PWY-361|MetaCyc: PWY-4801|MetaCyc: PWY-4922|MetaCyc: PWY-5048|MetaCyc: PWY-5139|MetaCyc: PWY-5268|MetaCyc: PWY-5284|MetaCyc: PWY-5292|MetaCyc: PWY-5307|MetaCyc: PWY-5313|MetaCyc: PWY-5353|MetaCyc: PWY-5400|MetaCyc: PWY-5437|MetaCyc: PWY-5473|MetaCyc: PWY-5475|MetaCyc: PWY-5477|MetaCyc: PWY-5660|MetaCyc: PWY-5679|MetaCyc: PWY-5710|MetaCyc: PWY-5794|MetaCyc: PWY-5846|MetaCyc: PWY-5875|Meta…
Name=Pa_1_20770	EAA34887.1	CBS815.71p_g1478	scaffold_1	5112659	5116426	+	strata3	PF08506	Cse1	IPR013713	Exportin-2	central domain	Reactome: R-HSA-5578749|Reactome: R-MMU-5578749|Reactome: R-SPO-5578749
								PF08389	Exportin 1-like protein	IPR013598	Exportin-1/Importin-beta-like	-
								PF03810	Importin-beta N-terminal domain	IPR001494	Importin-beta	N-terminal domain	Reactome: R-DDI-450513|Reactome: R-DME-140342|Reactome: R-DME-1655829|Reactome: R-DME-2995383|Reactome: R-DME-3769402|Reactome: R-DME-450520|Reactome: R-DME-5687128|Reactome: R-DME-6798695|Reactome: R-DME-69273|Reactome: R-DME-909733|Reactome: R-DME-9634638|Reactome: R-DME-9707616|Reactome: R-HSA-1169408|Reactome: R-HSA-140342|Reactome: R-HSA-141444|Reactome: R-HSA-165054|Reactome: R-HSA-1655829|…
Name=Pa_1_20760	EAA34988.1	CBS815.71p_g1479	scaffold_1	5121536	5123968	-	strata3	PF00069	Protein kinase domain	IPR000719	Protein kinase domain	GO:0004672|GO:0005524|GO:0006468
Name=Pa_1_20730	EAA34992.1	CBS815.71p_g1480	scaffold_1	5137715	5139004	+	strata3	NA	NA	NA	NA	NA
Name=Pa_1_20720	ESA43848.1	CBS815.71p_g1481	scaffold_1	5139844	5141484	-	strata3	PF06437	IMP-specific 5'-nucleotidase	IPR009453	IMP-specific 5-nucleotidase	GO:0000287|GO:0006190|GO:0009117|GO:0050483
Name=Pa_1_20680	EAA34996.1	CBS815.71p_g1483	scaffold_1	5149794	5150453	-	strata3	PF01157	Ribosomal protein L21e	IPR001147	Ribosomal protein L21e	GO:0003735|GO:0005840|GO:0006412
Name=Pa_1_20670 (su12)	EAA34997.1	CBS815.71p_g1484	scaffold_1	5150768	5151561	+	strata3	PF01479	S4 domain	IPR002942	RNA-binding S4 domain	GO:0003723
Name=Pa_1_20660	EAA34998.1	CBS815.71p_g1485	scaffold_1	5151928	5153202	-	strata3	PF11708	Pre-mRNA splicing Prp18-interacting factor	IPR021715	Pre-mRNA-splicing factor SLU7 domain	-
Name=Pa_1_20650	EAA34999.2	CBS815.71p_g1486	scaffold_1	5153690	5154787	+	strata3	PF03104	DNA polymerase family B exonuclease domain	IPR006133	DNA-directed DNA polymerase		exonuclease domain	-	Reactome: R-CEL-110314|Reactome: R-CEL-5651801|Reactome: R-CEL-5656169|Reactome: R-CEL-5696397|Reactome: R-CEL-6782135|Reactome: R-CEL-6782210|Reactome: R-CEL-69091|Reactome: R-CEL-69166|Reactome: R-CEL-69183|Reactome: R-DDI-113501|Reactome: R-DDI-6782135|Reactome: R-DDI-6782210|Reactome: R-DDI-68952|Reactome: R-DDI-68962|Reactome: R-DDI-69091|Reactome: R-DDI-69166|Reactome: R-DDI-69183|Reactome:…
Name=Pa_1_20620	EAA35002.1	CBS815.71p_g1488	scaffold_1	5168357	5169487	+	strata3	PF14634	zinc-RING finger domain	IPR001841	Zinc finger	RING-type	MetaCyc: PWY-1001|MetaCyc: PWY-1061|MetaCyc: PWY-2083|MetaCyc: PWY-3542|MetaCyc: PWY-4021|MetaCyc: PWY-4161|MetaCyc: PWY-4202|MetaCyc: PWY-5059|MetaCyc: PWY-5105|MetaCyc: PWY-5209|MetaCyc: PWY-5287|MetaCyc: PWY-5301|MetaCyc: PWY-5305|MetaCyc: PWY-5479|MetaCyc: PWY-5665|MetaCyc: PWY-5729|MetaCyc: PWY-5748|MetaCyc: PWY-5757|MetaCyc: PWY-5765|MetaCyc: PWY-5773|MetaCyc: PWY-5846|MetaCyc: PWY-5883|Met…
								PF00642	Zinc finger C-x8-C-x5-C-x3-H type (and similar)	IPR000571	Zinc finger	CCCH-type	MetaCyc: PWY-1061|MetaCyc: PWY-2083|MetaCyc: PWY-2541|MetaCyc: PWY-2582|MetaCyc: PWY-3542|MetaCyc: PWY-4021|MetaCyc: PWY-4161|MetaCyc: PWY-4202|MetaCyc: PWY-5059|MetaCyc: PWY-5105|MetaCyc: PWY-5209|MetaCyc: PWY-5287|MetaCyc: PWY-5292|MetaCyc: PWY-5301|MetaCyc: PWY-5305|MetaCyc: PWY-5367|MetaCyc: PWY-5381|MetaCyc: PWY-5393|MetaCyc: PWY-5479|MetaCyc: PWY-5665|MetaCyc: PWY-5729|MetaCyc: PWY-5748|Met…
Name=Pa_1_20610	EAA35003.2	CBS815.71p_g1489	scaffold_1	5169799	5170914	-	strata3	PF03987	Autophagocytosis associated protein active-site domain	IPR007135	Ubiquitin-like-conjugating enzyme Atg3/Atg10	MetaCyc: PWY-6289|MetaCyc: PWY-6462|MetaCyc: PWY-6463|MetaCyc: PWY-6682|MetaCyc: PWY-6841|MetaCyc: PWY-7815|MetaCyc: PWY-7816|MetaCyc: PWY-7817|MetaCyc: PWY-7818|MetaCyc: PWY-7887|Reactome: R-DDI-1632852|Reactome: R-DRE-1632852|Reactome: R-HSA-1632852|Reactome: R-MMU-1632852|Reactome: R-RNO-1632852|Reactome: R-SCE-1632852|Reactome: R-SPO-1632852
Name=Pa_1_20600	EAA35004.1	CBS815.71p_g1490	scaffold_1	5171755	5175127	+	strata3	PF01608	I/LWEQ domain	IPR002558	I/LWEQ domain	GO:0003779
								PF07651	ANTH domain	IPR011417	AP180 N-terminal homology (ANTH) domain	GO:0005543
Name=Pa_1_20560	EAA35091.2	CBS815.71p_g1495	scaffold_1	5187241	5189699	-	strata3	PF12862	Anaphase-promoting complex subunit 5	IPR026000	Anaphase-promoting complex subunit 5 domain	-
Name=Pa_1_20550	EAA35092.2	CBS815.71p_g1496	scaffold_1	5190869	5193211	-	strata3	PF02225	PA domain	IPR003137	PA domain	-
Name=Pa_1_20540	EAA35093.3	CBS815.71p_g1497	scaffold_1	5194458	5198090	+	strata3	PF08264	Anticodon-binding domain of tRNA ligase	IPR013155	Methionyl/Valyl/Leucyl/Isoleucyl-tRNA synthetase	anticodon-binding	Reactome: R-HSA-2408522|Reactome: R-HSA-379716|Reactome: R-HSA-379726
								PF00133	tRNA synthetases class I (I L M and V)			IPR002300	class Ia	GO:0000166|GO:0004812|GO:0005524|GO:0006418	Reactome: R-HSA-2408522|Reactome: R-HSA-379716|Reactome: R-HSA-379726
Name=Pa_1_20520	EAA35095.1	CBS815.71p_g1498	scaffold_1	5199848	5200741	-	strata3	NA	NA	NA	NA	NA
Name=Pa_1_20500	EAA35097.2	CBS815.71p_g1500	scaffold_1	5204983	5205631	+	strata3	NA	NA	NA	NA	NA
Name=Pa_1_20490	EAA35098.1	CBS815.71p_g1501	scaffold_1	5205787	5206280	-	strata3	PF05336	L-rhamnose mutarotase	IPR008000	Rhamnose/fucose mutarotase	GO:0016857
Name=Pa_1_20480	EAA35099.3	CBS815.71p_g1502	scaffold_1	5207335	5208276	-	strata3	NA	NA	NA	NA	NA
Name=Pa_1_20470	EAA35100.2	CBS815.71p_g1503	scaffold_1	5210528	5211491	+	strata3	NA	NA	NA	NA	NA
Name=Pa_1_20450	EAA35102.2	CBS815.71p_g1504	scaffold_1	5217601	5218810	+	strata3	NA	NA	NA	NA	NA
Name=Pa_1_20440	EAA35103.3	CBS815.71p_g1505	scaffold_1	5219344	5220274	+	strata3	PF08547	Complex I intermediate-associated protein 30 (CIA30)	IPR013857	NADH:ubiquinone oxidoreductase intermediate-associated protein 30	-
Name=Pa_1_20400	EAA35110.3	CBS815.71p_g1508	scaffold_1	5232463	5233648	+	strata3	PF12326	N-glycosylation protein	IPR021100	N-glycosylation protein EOS1	GO:0005789|GO:0034599
Name=Pa_1_20390	EAA35109.2	CBS815.71p_g1509	scaffold_1	5234084	5234781	-	strata3	PF01253	Translation initiation factor SUI1	IPR001950	SUI1 domain	GO:0003743|GO:0006413
Name=Pa_1_20380	EAA35108.3	CBS815.71p_g1510	scaffold_1	5235774	5237360	+	strata3	PF07757	Predicted AdoMet-dependent methyltransferase	IPR011671	tRNA (uracil-O(2)-)-methyltransferase	GO:0008168
Name=Pa_1_20370	EAA35107.2	CBS815.71p_g1511	scaffold_1	5237381	5238505	-	strata3	PF00775	Dioxygenase	IPR000627	Intradiol ring-cleavage dioxygenase	C-terminal	MetaCyc: PWY-181|MetaCyc: PWY-5163|MetaCyc: PWY-5283|MetaCyc: PWY-5488|MetaCyc: PWY-5642|MetaCyc: PWY-6041|MetaCyc: PWY-6068|MetaCyc: PWY-6069|MetaCyc: PWY-6084|MetaCyc: PWY-6087|MetaCyc: PWY-6089|MetaCyc: PWY-6093|MetaCyc: PWY-6094|MetaCyc: PWY-6102|MetaCyc: PWY-6107|MetaCyc: PWY-6178|MetaCyc: PWY-6190|MetaCyc: PWY-6193|MetaCyc: PWY-6200|MetaCyc: PWY-6336|MetaCyc: PWY-6339|MetaCyc: PWY-6667|Meta…
								PF04444	Catechol dioxygenase N terminus	IPR007535	Catechol dioxygenase	N-terminal	MetaCyc: PWY-181|MetaCyc: PWY-5163|MetaCyc: PWY-5283|MetaCyc: PWY-5488|MetaCyc: PWY-5642|MetaCyc: PWY-6041|MetaCyc: PWY-6068|MetaCyc: PWY-6069|MetaCyc: PWY-6084|MetaCyc: PWY-6087|MetaCyc: PWY-6089|MetaCyc: PWY-6093|MetaCyc: PWY-6094|MetaCyc: PWY-6102|MetaCyc: PWY-6107|MetaCyc: PWY-6178|MetaCyc: PWY-6190|MetaCyc: PWY-6193|MetaCyc: PWY-6200|MetaCyc: PWY-6336|MetaCyc: PWY-6339|MetaCyc: PWY-6667|Meta…
Name=Pa_1_20260	EAA35112.1	CBS815.71p_g1512	scaffold_1	5239894	5241039	-	strata3	NA	NA	NA	NA	NA
Name=Pa_1_20270	EAA35113.1	CBS815.71p_g1513	scaffold_1	5246093	5248316	-	strata3	PF01747	ATP-sulfurylase	IPR024951	Sulphate adenylyltransferase catalytic domain	GO:0004781
								PF14306	PUA-like domain	IPR025980	ATP-sulfurylase PUA-like domain	-
								PF01583	Adenylylsulphate kinase	-	-
Name=Pa_1_20290	EAA35618.2	CBS815.71p_g1515	scaffold_1	5260165	5261535	-	strata3	PF07264	Etoposide-induced protein 2.4 (EI24)	-	-
Name=Pa_1_20300	EAA35619.2	CBS815.71p_g1516	scaffold_1	5262589	5264256	-	strata3	PF01169	Uncharacterized protein family UPF0016	IPR001727	Gdt1 family	-
								PF01169	Uncharacterized protein family UPF0016	IPR001727	Gdt1 family	-
Name=Pa_1_20320	EAA35620.1	CBS815.71p_g1517	scaffold_1	5265666	5267931	+	strata3	NA	NA	NA	NA	NA
Name=Pa_1_20330	EAA35621.1	CBS815.71p_g1518	scaffold_1	5268527	5271567	+	strata3	PF01602	Adaptin N terminal region	IPR002553	Clathrin/coatomer adaptor	adaptin-like	GO:0006886|GO:0016192|GO:0030117	Reactome: R-BTA-6798695|Reactome: R-BTA-8856825|Reactome: R-CEL-6807878|Reactome: R-CEL-6811434|Reactome: R-DDI-432720|Reactome: R-DDI-432722|Reactome: R-DDI-437239|Reactome: R-DDI-6798695|Reactome: R-DDI-6807878|Reactome: R-DDI-6811434|Reactome: R-DDI-8856825|Reactome: R-DDI-8856828|Reactome: R-DDI-8866427|Reactome: R-DDI-8964038|Reactome: R-DME-177504|Reactome: R-DME-3928665|Reactome: R-DME-437…
								PF08752	Coatomer gamma subunit appendage platform subdomain	IPR013040	Coatomer	gamma subunit	Ig-like subdomain	GO:0005198|GO:0006886|GO:0016192|GO:0030126	Reactome: R-CEL-6807878|Reactome: R-CEL-6811434|Reactome: R-DDI-6807878|Reactome: R-DDI-6811434|Reactome: R-DME-6807878|Reactome: R-DME-6811434|Reactome: R-DRE-6807878|Reactome: R-DRE-6811434|Reactome: R-HSA-6807878|Reactome: R-HSA-6811434|Reactome: R-MMU-6807878|Reactome: R-MMU-6811434|Reactome: R-RNO-6807878|Reactome: R-RNO-6811434|Reactome: R-SCE-6807878|Reactome: R-SCE-6811434|Reactome: R-SPO…
								PF16381	Coatomer subunit gamma-1 C-terminal appendage platform	IPR032154	Coatomer subunit gamma	C-terminal	Reactome: R-CEL-6807878|Reactome: R-CEL-6811434|Reactome: R-DDI-6807878|Reactome: R-DDI-6811434|Reactome: R-DME-6807878|Reactome: R-DME-6811434|Reactome: R-DRE-6807878|Reactome: R-DRE-6811434|Reactome: R-HSA-6807878|Reactome: R-HSA-6811434|Reactome: R-MMU-6807878|Reactome: R-MMU-6811434|Reactome: R-RNO-6807878|Reactome: R-RNO-6811434|Reactome: R-SCE-6807878|Reactome: R-SCE-6811434|Reactome: R-SPO…
Name=Pa_1_20340	EAA35622.1	CBS815.71p_g1519	scaffold_1	5272319	5273677	+	strata3	PF01066	CDP-alcohol phosphatidyltransferase	IPR000462	CDP-alcohol phosphatidyltransferase	GO:0008654|GO:0016020|GO:0016780
Name=Pa_1_20250	EAA35624.1	CBS815.71p_g1521	scaffold_1	5279212	5280337	+	strata3	NA	NA	NA	NA	NA
Name=Pa_1_20220	EAA35625.2	CBS815.71p_g1522	scaffold_1	5282943	5284901	-	strata3	PF06687	SUR7/PalI family	IPR009571	Membrane protein SUR7/Rim9-like	fungi	-
Name=Pa_1_20230	EAA35626.3	CBS815.71p_g1525	scaffold_1	5292157	5294196	+	strata3	PF03109	ABC1 atypical kinase-like domain	IPR004147	ABC1 atypical kinase-like domain	-
Name=Pa_1_20240	EAA35627.2	CBS815.71p_g1526	scaffold_1	5297680	5299268	+	strata3	PF00735	Septin	IPR030379	Septin-type guanine nucleotide-binding (G) domain	GO:0005525
Name=Pa_1_20210	EAA35628.1	CBS815.71p_g1527	scaffold_1	5300763	5302262	-	strata3	NA	NA	NA	NA	NA
Name=Pa_1_20200	EAA35629.2	CBS815.71p_g1528	scaffold_1	5302755	5303161	+	strata3	PF07189	Splicing factor 3B subunit 10 (SF3b10)	IPR009846	Splicing factor 3B subunit 5/RDS3 complex subunit 10	-
Name=Pa_1_20190	EAA35630.1	CBS815.71p_g1529	scaffold_1	5303478	5304660	-	strata3	PF01454	MAGE family	IPR002190	MAGE homology domain	-
Name=Pa_1_20180	EAA35631.1	CBS815.71p_g1530	scaffold_1	5305026	5308330	+	strata3	PF14611	Mitochondrial inner-membrane-bound regulator	IPR032741	Protein Sls1	GO:0005743
Name=Pa_1_19720 (AS4)	EAA35632.2	CBS815.71p_g1531	scaffold_1	5308995	5310833	-	strata3	PF00009	Elongation factor Tu GTP binding domain	IPR000795	Translational (tr)-type GTP-binding domain	GO:0003924|GO:0005525
								PF03144	Elongation factor Tu domain 2	IPR004161	Translation elongation factor EFTu-like	domain 2	MetaCyc: PWY-5278|MetaCyc: PWY-5340|MetaCyc: PWY-6683|MetaCyc: PWY-6932|Reactome: R-BTA-156902|Reactome: R-BTA-382556|Reactome: R-BTA-5358493|Reactome: R-BTA-6798695|Reactome: R-BTA-72695|Reactome: R-BTA-8876725|Reactome: R-CEL-156902|Reactome: R-CEL-3371511|Reactome: R-CEL-5358493|Reactome: R-CEL-5389840|Reactome: R-CEL-6798695|Reactome: R-CEL-8876725|Reactome: R-DDI-156827|Reactome: R-DDI-15684…
								PF03143	Elongation factor Tu C-terminal domain	IPR004160	Translation elongation factor EFTu/EF1A	C-terminal	Reactome: R-BTA-6798695|Reactome: R-BTA-8876725|Reactome: R-CEL-3371511|Reactome: R-CEL-6798695|Reactome: R-CEL-8876725|Reactome: R-DDI-156842|Reactome: R-DDI-3371511|Reactome: R-DDI-6798695|Reactome: R-DDI-72764|Reactome: R-DDI-8876725|Reactome: R-DDI-975956|Reactome: R-DDI-975957|Reactome: R-DME-156842|Reactome: R-DME-3371511|Reactome: R-DME-429958|Reactome: R-DME-6798695|Reactome: R-DME-887672…
Name=Pa_1_19700	EAA35634.2	CBS815.71p_g1534	scaffold_1	5317037	5317954	+	strata3	PF01507	Phosphoadenosine phosphosulfate reductase family	IPR002500	Phosphoadenosine phosphosulphate reductase	GO:0003824
Name=Pa_1_19550	EAA35649.1	CBS815.71p_g1536	scaffold_1	5322079	5324862	-	strata3	PF08030	Ferric reductase NAD binding domain	IPR013121	Ferric reductase	NAD binding domain	MetaCyc: PWY-5292|MetaCyc: PWY-5934|MetaCyc: PWY-6854|Reactome: R-CEL-209968|Reactome: R-CFA-209968|Reactome: R-DDI-209968|Reactome: R-DDI-3299685|Reactome: R-DDI-5668599|Reactome: R-DDI-6798695|Reactome: R-DDI-9013149|Reactome: R-DDI-9013423|Reactome: R-DME-209968|Reactome: R-HSA-1222556|Reactome: R-HSA-1236973|Reactome: R-HSA-209968|Reactome: R-HSA-3299685|Reactome: R-HSA-4420097|Reactome: R-HS…
								PF01794	Ferric reductase like transmembrane component	IPR013130	Ferric reductase transmembrane component-like domain	-
								PF08022	FAD-binding domain	IPR013112	FAD-binding 8	GO:0016491
Name=Pa_1_19560	EAA35648.2	CBS815.71p_g1537	scaffold_1	5328016	5329284	-	strata3	PF01266	FAD dependent oxidoreductase	IPR006076	FAD dependent oxidoreductase	GO:0016491
Name=Pa_1_19580	EAA35646.2	CBS815.71p_g1539	scaffold_1	5332034	5332958	+	strata3	PF00808	Histone-like transcription factor (CBF/NF-Y) and archaeal histone	IPR003958	Transcription factor CBF/NF-Y/archaeal histone domain	-
Name=Pa_1_19590	EAA35645.1	CBS815.71p_g1540	scaffold_1	5333377	5334062	-	strata3	NA	NA	NA	NA	NA
Name=Pa_1_19600	EAA35644.3	CBS815.71p_g1541	scaffold_1	5335695	5337343	+	strata3	PF01529	DHHC palmitoyltransferase	IPR001594	Palmitoyltransferase	DHHC domain	MetaCyc: PWY-361|MetaCyc: PWY-4801|MetaCyc: PWY-4922|MetaCyc: PWY-5048|MetaCyc: PWY-5139|MetaCyc: PWY-5268|MetaCyc: PWY-5284|MetaCyc: PWY-5292|MetaCyc: PWY-5307|MetaCyc: PWY-5313|MetaCyc: PWY-5353|MetaCyc: PWY-5400|MetaCyc: PWY-5437|MetaCyc: PWY-5473|MetaCyc: PWY-5475|MetaCyc: PWY-5477|MetaCyc: PWY-5660|MetaCyc: PWY-5679|MetaCyc: PWY-5710|MetaCyc: PWY-5794|MetaCyc: PWY-5846|MetaCyc: PWY-5875|Meta…
Name=Pa_1_19610	EAA35643.1	CBS815.71p_g1542	scaffold_1	5338047	5339039	+	strata3	PF02676	Methyltransferase TYW3	IPR003827	tRNA wybutosine-synthesizing protein	-
Name=Pa_1_19620	EAA35642.1	CBS815.71p_g1543	scaffold_1	5339279	5339883	-	strata3	PF07956	Protein of Unknown function (DUF1690)	IPR012471	Protein of unknown function DUF1690	-
Name=Pa_1_19640	EAA35639.1	CBS815.71p_g1545	scaffold_1	5347032	5349139	+	strata3	PF08502	LeuA allosteric (dimerisation) domain	IPR013709	2-isopropylmalate synthase LeuA	allosteric (dimerisation) domain	MetaCyc: PWY-6871
								PF00682	HMGL-like	IPR000891	Pyruvate carboxyltransferase	GO:0003824
Name=Pa_1_19650	EAA35640.1	CBS815.71p_g1546	scaffold_1	5350866	5353895	+	strata3	PF03810	Importin-beta N-terminal domain	IPR001494	Importin-beta	N-terminal domain	Reactome: R-DDI-450513|Reactome: R-DME-140342|Reactome: R-DME-1655829|Reactome: R-DME-2995383|Reactome: R-DME-3769402|Reactome: R-DME-450520|Reactome: R-DME-5687128|Reactome: R-DME-6798695|Reactome: R-DME-69273|Reactome: R-DME-909733|Reactome: R-DME-9634638|Reactome: R-DME-9707616|Reactome: R-HSA-1169408|Reactome: R-HSA-140342|Reactome: R-HSA-141444|Reactome: R-HSA-165054|Reactome: R-HSA-1655829|…
								PF13513	HEAT-like repeat	-	-
Name=Pa_1_19660	EAA35641.2	CBS815.71p_g1547	scaffold_1	5355939	5359004	+	strata3	PF04082	Fungal specific transcription factor domain	IPR007219	Transcription factor domain	fungi	-
Name=Pa_1_19670	EAA35636.2	CBS815.71p_g1548	scaffold_1	5359778	5360369	+	strata3	PF05347	Complex 1 protein (LYR family)	IPR008011	Complex 1 LYR protein domain	-
Name=Pa_1_19680	EAA35635.1	CBS815.71p_g1549	scaffold_1	5361196	5363261	+	strata3	NA	NA	NA	NA	NA
Name=Pa_1_19540	EAA35409.3	CBS815.71p_g1550	scaffold_1	5365789	5367835	+	strata3	PF06609	Fungal trichothecene efflux pump (TRI12)	IPR010573	Major facilitator transporter Str1/Tri12-like	GO:0022857|GO:0055085
Name=Pa_1_19530	EAA35414.2	CBS815.71p_g1551	scaffold_1	5368307	5369258	-	strata3	PF02900	Catalytic LigB subunit of aromatic ring-opening dioxygenase	IPR004183	Extradiol ring-cleavage dioxygenase	class III enzyme	GO:0006725|GO:0008198|GO:0016491	MetaCyc: PWY-181|MetaCyc: PWY-5163|MetaCyc: PWY-5283|MetaCyc: PWY-5394|MetaCyc: PWY-5642|MetaCyc: PWY-5644|MetaCyc: PWY-5645|MetaCyc: PWY-6068|MetaCyc: PWY-6069|MetaCyc: PWY-6084|MetaCyc: PWY-6087|MetaCyc: PWY-6089|MetaCyc: PWY-6093|MetaCyc: PWY-6094|MetaCyc: PWY-6102|MetaCyc: PWY-6107|MetaCyc: PWY-6178|MetaCyc: PWY-6190|MetaCyc: PWY-6193|MetaCyc: PWY-6210|MetaCyc: PWY-6216|MetaCyc: PWY-6217|Meta…
Name=Pa_1_19520	EAA35413.1	CBS815.71p_g1552	scaffold_1	5370036	5370814	+	strata3	PF02230	Phospholipase/Carboxylesterase	IPR003140	Phospholipase/carboxylesterase/thioesterase	GO:0016787
Name=Pa_1_19500	EAA35412.3	CBS815.71p_g1553	scaffold_1	5371504	5373075	+	strata3	NA	NA	NA	NA	NA
Name=Pa_1_19490	EAA35411.1	CBS815.71p_g1554	scaffold_1	5373663	5375040	-	strata3	NA	NA	NA	NA	NA
Name=Pa_1_19480	EAA35410.2	CBS815.71p_g1555	scaffold_1	5375438	5377128	+	strata3	PF18388	Atg29 N-terminal domain	IPR040666	Atg29	N-terminal	-
Name=Pa_1_19450	EAA35419.1	CBS815.71p_g1560	scaffold_1	5388708	5389972	+	strata3	PF09816	RNA polymerase II transcription elongation factor	IPR019194	Transcription elongation factor Eaf	N-terminal	Reactome: R-DME-112382|Reactome: R-DME-674695|Reactome: R-DME-75955|Reactome: R-HSA-112382|Reactome: R-HSA-674695|Reactome: R-HSA-75955|Reactome: R-MMU-112382|Reactome: R-MMU-674695|Reactome: R-MMU-75955|Reactome: R-RNO-112382|Reactome: R-RNO-674695|Reactome: R-RNO-75955|Reactome: R-SPO-674695|Reactome: R-SPO-75955
Name=Pa_1_19440 (PaRid)	ESA43828.1	CBS815.71p_g1561	scaffold_1	5391211	5393505	-	strata1	PF00145	C-5 cytosine-specific DNA methylase	IPR001525	C-5 cytosine methyltransferase	GO:0008168
Name=Pa_1_19420	EAA35422.3	CBS815.71p_g1593	scaffold_1	5514481	5520844	-	strata1	PF13086	AAA domain	IPR041677	DNA2/NAM7 helicase	helicase domain	MetaCyc: PWY-7250|Reactome: R-CEL-975956|Reactome: R-CEL-975957|Reactome: R-DDI-975956|Reactome: R-DDI-975957|Reactome: R-DME-975956|Reactome: R-DME-975957|Reactome: R-HSA-1368082|Reactome: R-HSA-1368108|Reactome: R-HSA-174437|Reactome: R-HSA-1989781|Reactome: R-HSA-2151201|Reactome: R-HSA-2426168|Reactome: R-HSA-381340|Reactome: R-HSA-400206|Reactome: R-HSA-400253|Reactome: R-HSA-5601884|Reactom…
								PF13087	AAA domain	IPR041679	DNA2/NAM7 helicase-like	C-terminal	MetaCyc: PWY-1061|MetaCyc: PWY-2083|MetaCyc: PWY-3542|MetaCyc: PWY-4021|MetaCyc: PWY-4161|MetaCyc: PWY-4202|MetaCyc: PWY-5059|MetaCyc: PWY-5105|MetaCyc: PWY-5209|MetaCyc: PWY-5287|MetaCyc: PWY-5301|MetaCyc: PWY-5305|MetaCyc: PWY-5479|MetaCyc: PWY-5665|MetaCyc: PWY-5729|MetaCyc: PWY-5748|MetaCyc: PWY-5765|MetaCyc: PWY-5773|MetaCyc: PWY-5846|MetaCyc: PWY-5883|MetaCyc: PWY-5975|MetaCyc: PWY-5987|Met…
								PF12726	SEN1 N terminal	IPR024481	Helicase Sen1	N-terminal	MetaCyc: PWY-7250
Name=Pa_1_18960	EDO65373.2	CBS815.71p_g1733	scaffold_1	6064622	6067131	-	strata2	PF01822	WSC domain	IPR002889	Carbohydrate-binding WSC	-
								PF01822	WSC domain	IPR002889	Carbohydrate-binding WSC	-
Name=Pa_1_18950	EAA36585.1	CBS815.71p_g1734	scaffold_1	6067905	6071369	-	strata2	PF00566	Rab-GTPase-TBC domain	IPR000195	Rab-GTPase-TBC domain	-
Name=Pa_1_18940	EAA36586.3	CBS815.71p_g1735	scaffold_1	6073105	6074411	+	strata2	PF00069	Protein kinase domain	IPR000719	Protein kinase domain	GO:0004672|GO:0005524|GO:0006468
Name=Pa_1_18860	EAA36591.2	CBS815.71p_g1739	scaffold_1	6087348	6089544	+	strata2	PF08316	Pal1 cell morphology protein	IPR013226	Pal1 cell morphology	-
Name=Pa_1_18870	EAA36599.1	CBS815.71p_g1740	scaffold_1	6092217	6094156	-	strata2	PF02469	Fasciclin domain	IPR000782	FAS1 domain	-
								PF02469	Fasciclin domain	IPR000782	FAS1 domain	-
Name=Pa_1_18880	EAA36598.1	CBS815.71p_g1741	scaffold_1	6096747	6099074	+	strata2	NA	NA	NA	NA	NA
Name=Pa_1_18890	EAA36597.1	CBS815.71p_g1742	scaffold_1	6099814	6100612	-	strata2	PF15985	KH domain	IPR004088	K Homology domain	type 1	MetaCyc: PWY-7511|Reactome: R-CEL-72163|Reactome: R-CEL-983231|Reactome: R-DDI-429958|Reactome: R-DDI-450385|Reactome: R-DDI-450513|Reactome: R-DDI-6791226|Reactome: R-DME-429958|Reactome: R-DME-450385|Reactome: R-DME-450513|Reactome: R-DME-6791226|Reactome: R-DRE-8849468|Reactome: R-HSA-112126|Reactome: R-HSA-380994|Reactome: R-HSA-428359|Reactome: R-HSA-429958|Reactome: R-HSA-450385|Reactome: R…
								PF18311	Exosome complex exonuclease Rrp40 N-terminal domain	IPR041054	Exosome complex exonuclease Rrp40	N-terminal	Reactome: R-DDI-429958|Reactome: R-DDI-450385|Reactome: R-DDI-450513|Reactome: R-DDI-6791226|Reactome: R-SCE-429958|Reactome: R-SCE-450385|Reactome: R-SCE-450513|Reactome: R-SCE-6791226
Name=Pa_1_18900	EAA36596.1	CBS815.71p_g1743	scaffold_1	6101114	6102996	+	strata2	PF00012	Hsp70 protein	IPR013126	Heat shock protein 70 family	GO:0005524|GO:0016887
Name=Pa_1_18920	EAA36594.1	CBS815.71p_g1745	scaffold_1	6106246	6108984	+	strata2	PF08170	POPLD (NUC188) domain	IPR012590	POPLD domain	-
								PF06978	Ribonucleases P/MRP protein subunit POP1	IPR009723	Pop1	N-terminal	Reactome: R-HSA-6784531
Name=Pa_1_20020	EAA36561.2	CBS815.71p_g1769	scaffold_1	6197757	6199115	-	strata2	PF15412	Binding domain of Nse4/EID3 to Nse3-MAGE	IPR029225	Nse4/EID protein	Nse3/MAGE-binding domain	Reactome: R-HSA-3108214|Reactome: R-MMU-3108214|Reactome: R-SCE-3108214|Reactome: R-SPO-3108214
								PF08743	Nse4 C-terminal	IPR014854	Non-structural maintenance of chromosome element 4	C-terminal	Reactome: R-HSA-3108214|Reactome: R-MMU-3108214|Reactome: R-SCE-3108214|Reactome: R-SPO-3108214
Name=Pa_1_20030	EAA36560.2	CBS815.71p_g1770	scaffold_1	6199611	6202444	+	strata2	PF00792	Phosphoinositide 3-kinase C2	IPR002420	C2 phosphatidylinositol 3-kinase-type domain	-
								PF00454	Phosphatidylinositol 3- and 4-kinase	IPR000403	Phosphatidylinositol 3-/4-kinase	catalytic domain	MetaCyc: PWY-5129|MetaCyc: PWY-6322|MetaCyc: PWY-6351|MetaCyc: PWY-6352|MetaCyc: PWY-6369|MetaCyc: PWY-6626|MetaCyc: PWY-6682|MetaCyc: PWY-6955|MetaCyc: PWY-7077|MetaCyc: PWY-7321|MetaCyc: PWY-7740|MetaCyc: PWY-7769|MetaCyc: PWY-7886|MetaCyc: PWY-7948|MetaCyc: PWY-7975|MetaCyc: PWY-8129|Reactome: R-BTA-109704|Reactome: R-BTA-112399|Reactome: R-BTA-1250342|Reactome: R-BTA-1257604|Reactome: R-BTA-1…
								PF00613	Phosphoinositide 3-kinase family	accessory domain (PIK domain)	IPR001263	Phosphoinositide 3-kinase	-	MetaCyc: PWY-6351|MetaCyc: PWY-6352|Reactome: R-BTA-109704|Reactome: R-BTA-112399|Reactome: R-BTA-1250342|Reactome: R-BTA-1257604|Reactome: R-BTA-1433557|Reactome: R-BTA-1660499|Reactome: R-BTA-1963642|Reactome: R-BTA-198203|Reactome: R-BTA-202424|Reactome: R-BTA-2424491|Reactome: R-BTA-2730905|Reactome: R-BTA-389357|Reactome: R-BTA-4420097|Reactome: R-BTA-5654689|Reactome: R-BTA-5654695|Reactome…
								PF00454	Phosphatidylinositol 3- and 4-kinase	IPR000403	Phosphatidylinositol 3-/4-kinase	catalytic domain	MetaCyc: PWY-5129|MetaCyc: PWY-6322|MetaCyc: PWY-6351|MetaCyc: PWY-6352|MetaCyc: PWY-6369|MetaCyc: PWY-6626|MetaCyc: PWY-6682|MetaCyc: PWY-6955|MetaCyc: PWY-7077|MetaCyc: PWY-7321|MetaCyc: PWY-7740|MetaCyc: PWY-7769|MetaCyc: PWY-7886|MetaCyc: PWY-7948|MetaCyc: PWY-7975|MetaCyc: PWY-8129|Reactome: R-BTA-109704|Reactome: R-BTA-112399|Reactome: R-BTA-1250342|Reactome: R-BTA-1257604|Reactome: R-BTA-1…
Name=Pa_1_20050	EAA36558.1	CBS815.71p_g1772	scaffold_1	6205560	6206237	-	strata2	NA	NA	NA	NA	NA
Name=Pa_1_20060	EAA34871.1	CBS815.71p_g1773	scaffold_1	6208256	6208902	-	strata2	PF00179	Ubiquitin-conjugating enzyme	IPR000608	Ubiquitin-conjugating enzyme E2	-
Name=Pa_1_20070	EAA34870.1	CBS815.71p_g1774	scaffold_1	6209588	6214366	+	strata2	PF17120	Zinc-ribbon	C4HC2 type	-	-
								PF00400	WD domain G-beta repeat	IPR001680	WD40 repeat	MetaCyc: PWY-5381|MetaCyc: PWY-6289|MetaCyc: PWY-6362|MetaCyc: PWY-6363|MetaCyc: PWY-6364|MetaCyc: PWY-6368|MetaCyc: PWY-6462|MetaCyc: PWY-6463|MetaCyc: PWY-6682|MetaCyc: PWY-6841|MetaCyc: PWY-7511|MetaCyc: PWY-7546|MetaCyc: PWY-7815|MetaCyc: PWY-7816|MetaCyc: PWY-7817|MetaCyc: PWY-7818|MetaCyc: PWY-7831|MetaCyc: PWY-7832|MetaCyc: PWY-7887|Reactome: R-BTA-141430|Reactome: R-BTA-1632852|Reactome: …
								PF00400	WD domain G-beta repeat	IPR001680	WD40 repeat	MetaCyc: PWY-5381|MetaCyc: PWY-6289|MetaCyc: PWY-6362|MetaCyc: PWY-6363|MetaCyc: PWY-6364|MetaCyc: PWY-6368|MetaCyc: PWY-6462|MetaCyc: PWY-6463|MetaCyc: PWY-6682|MetaCyc: PWY-6841|MetaCyc: PWY-7511|MetaCyc: PWY-7546|MetaCyc: PWY-7815|MetaCyc: PWY-7816|MetaCyc: PWY-7817|MetaCyc: PWY-7818|MetaCyc: PWY-7831|MetaCyc: PWY-7832|MetaCyc: PWY-7887|Reactome: R-BTA-141430|Reactome: R-BTA-1632852|Reactome: …
Name=Pa_1_20130	EAA35052.2	CBS815.71p_g1775	scaffold_1	6216117	6218880	-	strata2	NA	NA	NA	NA	NA
Name=Pa_1_20110	EAA35049.3	CBS815.71p_g1777	scaffold_1	6221798	6223628	-	strata2	PF01039	Carboxyl transferase domain	IPR034733	Acetyl-CoA carboxylase	-
Name=Pa_1_20100	EAA35048.1	CBS815.71p_g1778	scaffold_1	6223999	6225423	+	strata2	PF02770	Acyl-CoA dehydrogenase middle domain	IPR006091	Acyl-CoA oxidase/dehydrogenase		GO:0016627	MetaCyc: PWY-301|MetaCyc: PWY-3941|MetaCyc: PWY-5109|MetaCyc: PWY-5136|MetaCyc: PWY-5494|MetaCyc: PWY-5741|MetaCyc: PWY-6048|MetaCyc: PWY-6061|MetaCyc: PWY-6200|MetaCyc: PWY-6279|MetaCyc: PWY-6670|MetaCyc: PWY-6672|MetaCyc: PWY-6837|MetaCyc: PWY-6920|MetaCyc: PWY-6944|MetaCyc: PWY-6945|MetaCyc: PWY-6946|MetaCyc: PWY-6948|MetaCyc: PWY-6993|MetaCyc: PWY-7007|MetaCyc: PWY-7094|MetaCyc: PWY-7288|Meta…
								PF00441	Acyl-CoA dehydrogenase C-terminal domain	IPR009075	Acyl-CoA dehydrogenase/oxidase C-terminal		MetaCyc: PWY-301|MetaCyc: PWY-3941|MetaCyc: PWY-5109|MetaCyc: PWY-5136|MetaCyc: PWY-5355|MetaCyc: PWY-5494|MetaCyc: PWY-5741|MetaCyc: PWY-6048|MetaCyc: PWY-6061|MetaCyc: PWY-6200|MetaCyc: PWY-6279|MetaCyc: PWY-6670|MetaCyc: PWY-6672|MetaCyc: PWY-6837|MetaCyc: PWY-6920|MetaCyc: PWY-6944|MetaCyc: PWY-6945|MetaCyc: PWY-6946|MetaCyc: PWY-6948|MetaCyc: PWY-6993|MetaCyc: PWY-7007|MetaCyc: PWY-7094|Meta…
								PF02771	Acyl-CoA dehydrogenase N-terminal domain	IPR013786	Acyl-CoA dehydrogenase/oxidase		GO:0016627|GO:0050660	MetaCyc: PWY-1121|MetaCyc: PWY-2181|MetaCyc: PWY-2229|MetaCyc: PWY-2467|MetaCyc: PWY-2582|MetaCyc: PWY-2681|MetaCyc: PWY-2724|MetaCyc: PWY-301|MetaCyc: PWY-361|MetaCyc: PWY-3941|MetaCyc: PWY-5035|MetaCyc: PWY-5047|MetaCyc: PWY-5048|MetaCyc: PWY-5061|MetaCyc: PWY-5109|MetaCyc: PWY-5136|MetaCyc: PWY-5161|MetaCyc: PWY-5168|MetaCyc: PWY-5203|MetaCyc: PWY-5287|MetaCyc: PWY-5316|MetaCyc: PWY-5355|MetaC…
Name=Pa_1_20140	EAA34621.1	CBS815.71p_g1781	scaffold_1	6233963	6239160	-	strata2	NA	NA	NA	NA	NA
Name=Pa_1_20150	EDO65475.1	CBS815.71p_g1782	scaffold_1	6240776	6241381	-	strata2	NA	NA	NA	NA	NA
Name=Pa_1_20170	EAA35045.1	CBS815.71p_g1784	scaffold_1	6247668	6248879	-	strata2	PF01926	50S ribosome-binding GTPase	IPR006073	GTP binding domain	GO:0005525
