# Supplementary material for: Stepwise recombination suppression around the mating-type locus in an ascomycete fungus with self-fertile spores
Source: PLoS Genet. 2023 Feb 10;19(2):e1010347. doi: 10.1371/journal.pgen.1010347 (PMC9949647; doi:10.1371/journal.pgen.1010347)
Supplement: S5 Table — (XLS) [file pgen.1010347.s006.xls]

## Sheet: Feuil1
Strain	Sequencing technology	Number of bases	Number of reads	Mean read length (bp)
CBS815.71-sp3	Illumina	1,306,433,400	8,709,556	150
	150bp-long paired-end reads
	Oxford Nanopore MinION	4,098,675,000	1,619,654	2531
	RNAseq	9,387,376,549	65,334,188	150
CBS815.71-sp6	Illumina	674,149,050	4,494,327	150
	150bp-long paired-end reads
	Oxford Nanopore MinION	2,860,028,000	1,508,037	1897
