# Supplementary material for: Stepwise recombination suppression around the mating-type locus in an ascomycete fungus with self-fertile spores
Source: PLoS Genet. 2023 Feb 10;19(2):e1010347. doi: 10.1371/journal.pgen.1010347 (PMC9949647; doi:10.1371/journal.pgen.1010347)
Supplement: S6 Table — P_MAT1-2 and P_MAT-1-1 are primers specific to the MAT1-2 and MAT1-1 alleles at the mating-type locus in the Schizothecium tetrasporum CBS815.71 strain. The primers P_NRR1, P_NRR2, P_NRR4, P_NRR5, P_NRR6 and P_NRR7 amplified sequence present at both edges of the non-recombining region around the mating-type locus. (XLS) [file pgen.1010347.s007.xls]

## Sheet: Feuil1
Primer name	Forward Primer (5’– 3’)	Reverse Primer (5’– 3’)
P_MAT1-2	GAT CGG ATT CGC TCC AGA	CGA CCG TTG GAA ATG ACC
P_MAT-1-1	GAG GGT GCC AGT CGT GAT	CCA GCC ACA CGA AAA TCC
P_NRR1	CCC TGA CCG AAA CAG CAT	GCC TAG CTC ACG AGT CAC G
P_NRR2	GGC TAC GGC GAG TTG ATT	TCG CTC CCG ACT TCC TAC
P_NRR4	CGC GCA CAA ACA AGC TGT	GGT GGT GTT GAG GAG GGC
P_NRR5	CAG CTG ACT GGC GTA GGG	CCG TCC GTC CAT CTC CTA
P_NRR6	TGG ATA CCG GGA TGG ATG	GGT ACA ACG CAC CCC AAC
P_NRR7	AGG GCA GGG AAA CGG TAA	GCG TCT TCC AGC TTC CAG
