# Supplementary material for: Stepwise recombination suppression around the mating-type locus in an ascomycete fungus with self-fertile spores
Source: PLoS Genet. 2023 Feb 10;19(2):e1010347. doi: 10.1371/journal.pgen.1010347 (PMC9949647; doi:10.1371/journal.pgen.1010347)
Supplement: S7 Table — Different annealing temperatures were used for the primers: (i) P_MAT1-2, (ii) P_MAT1-1 and (iii) P_NRR1, P_NRR2, P_NRR3, P_NRR4, P_NRR5, P_NRR6, and P_NRR7. (XLS) [file pgen.1010347.s008.xls]

## Sheet: Feuil1
	T°C	Duration
Initial denaturation	94	2 min	X 1
Denaturation	94	30s	X 30
Annealing	60 (i) , 65 (ii),	30s
	55 (iii)
Extension	72	1 min
Final extension	72	5-10 min	X 1
